# Supplementary material for: The transcription factor HIF2α partakes in the differentiation block of acute myeloid leukemia
Source: EMBO Mol Med. 2023 Oct 9;15(11):e17810. doi: 10.15252/emmm.202317810 (PMC10630882; doi:10.15252/emmm.202317810)
Supplement: Supplementary file 4 — Source Data for Figure 1 [file EMMM-15-e17810-s010.zip]

Archive with 52 entries (46 files):
- Figure 1/
- __MACOSX/._Figure 1
- Figure 1/.DS_Store
- __MACOSX/Figure 1/._.DS_Store
- Figure 1/1A/
- __MACOSX/Figure 1/._1A
- Figure 1/1B/
- __MACOSX/Figure 1/._1B
- Figure 1/1D/
- __MACOSX/Figure 1/._1D
- Figure 1/1C/
- __MACOSX/Figure 1/._1C
- Figure 1/1A/NB4_THP1_a-tubulin.tif
- __MACOSX/Figure 1/1A/._NB4_THP1_a-tubulin.tif
- Figure 1/1A/Molm13_HIF1a.tif
- __MACOSX/Figure 1/1A/._Molm13_HIF1a.tif
- Figure 1/1A/HL60_HIF2a.tif
- __MACOSX/Figure 1/1A/._HL60_HIF2a.tif
- Figure 1/1A/Molm13_a-tubulin.tif
- __MACOSX/Figure 1/1A/._Molm13_a-tubulin.tif
- Figure 1/1A/Kasumi1_HIF2a.tif
- __MACOSX/Figure 1/1A/._Kasumi1_HIF2a.tif
- Figure 1/1A/NB4_THP1_HIF2a.tif
- __MACOSX/Figure 1/1A/._NB4_THP1_HIF2a.tif
- Figure 1/1A/NB4_THP1_HIF1a.tif
- __MACOSX/Figure 1/1A/._NB4_THP1_HIF1a.tif
- Figure 1/1A/Kasumi1_a-tubulin.tif
- __MACOSX/Figure 1/1A/._Kasumi1_a-tubulin.tif
- Figure 1/1A/Kasumi1_HIF1a.tif
- __MACOSX/Figure 1/1A/._Kasumi1_HIF1a.tif
- Figure 1/1A/HL60_HIF1a.tif
- __MACOSX/Figure 1/1A/._HL60_HIF1a.tif
- Figure 1/1A/Molm13_HIF2a.tif
- __MACOSX/Figure 1/1A/._Molm13_HIF2a.tif
- Figure 1/1A/HL60_a-tubulin.tif
- __MACOSX/Figure 1/1A/._HL60_a-tubulin.tif
- Figure 1/1B/Colony_counts.xlsx
- __MACOSX/Figure 1/1B/._Colony_counts.xlsx
- Figure 1/1D/microscope quantification.xlsx
- __MACOSX/Figure 1/1D/._microscope quantification.xlsx
- Figure 1/1D/Microscopic Images/
- __MACOSX/Figure 1/1D/._Microscopic Images
- Figure 1/1C/cell count.xlsx
- __MACOSX/Figure 1/1C/._cell count.xlsx
- Figure 1/1D/Microscopic Images/Kasumi1 shHIF2a.tif
- __MACOSX/Figure 1/1D/Microscopic Images/._Kasumi1 shHIF2a.tif
- Figure 1/1D/Microscopic Images/NB4 shHIF2a.tif
- __MACOSX/Figure 1/1D/Microscopic Images/._NB4 shHIF2a.tif
- Figure 1/1D/Microscopic Images/Kasumi1 shCtrl.tif
- __MACOSX/Figure 1/1D/Microscopic Images/._Kasumi1 shCtrl.tif
- Figure 1/1D/Microscopic Images/NB4 shCtrl.tif
- __MACOSX/Figure 1/1D/Microscopic Images/._NB4 shCtrl.tif
