# Supplementary material for: The transcription factor HIF2α partakes in the differentiation block of acute myeloid leukemia
Source: EMBO Mol Med. 2023 Oct 9;15(11):e17810. doi: 10.15252/emmm.202317810 (PMC10630882; doi:10.15252/emmm.202317810)
Supplement: Supplementary file 4 — Source Data for Figure 1 [file EMMM-15-e17810-s010.zip › Figure 1/1B/Colony_counts.xlsx]

## Sheet: 1B
	HL60			Kasumi1			NB4			Molm13			THP1
biological replicates	shCTRL	shHIF1α	shHIF2α	shCTRL	shHIF1α	shHIF2α	shCTRL	shHIF1α	shHIF2α	shCTRL	shHIF1α	shHIF2α	shCTRL	shHIF1α	shHIF2α
1	4.3	3.24	2.55	6.12	1.4	1.26	1.6	0.3	0	2.25	1.8	1.4	1.3	0.575	0.25
2	4.325	3.7	1.41	6.9	1.36	3.1	2.3	0.65	0.075	3.975	1.74	0.95	3.125	1.25	1.35
3	4.1	3.2	1.7	5.79	2.9	3.83	1.175	0.95	0.175	3.75	1.05	1.25	1.75	1.15	1.3
4	5	3.6	2.97	5.4	4.05	3.7	1.275	1.125	0.475	2.25	1.375	1.35	2.5	1.1	1.5
average number of colonies/field in 20 fields
