# Supplementary material for: The transcription factor HIF2α partakes in the differentiation block of acute myeloid leukemia
Source: EMBO Mol Med. 2023 Oct 9;15(11):e17810. doi: 10.15252/emmm.202317810 (PMC10630882; doi:10.15252/emmm.202317810)
Supplement: Supplementary file 4 — Source Data for Figure 1 [file EMMM-15-e17810-s010.zip › Figure 1/1D/microscope quantification.xlsx]

## Sheet: 1D
	Kasumi1		NB4
number of cells	shCTRL	shHIF2α	shCTRL	shHIF2α
1	0.481	0.526316	0.946792	0.607362
2	0.5	0.4	1.01296	0.665025
3	0.65	0.5625	0.967721	0.762755
4	0.533	0.45	0.882007	0.621622
5	0.56	0.571429	0.545726	0.6673
6	0.733	0.666667	0.624121	0.91
7	0.667	0.782609	0.663969	0.672566
8	0.667	0.384615	1.02913	0.826797
9	0.5	0.533333	0.732187	0.651994
10	1	0.423077	1.03759	0.658613
11	0.846	0.478261	0.92	0.835616
12	0.875	0.529412	0.839713	0.554273
13	0.857	0.35	0.774319	0.609337
14	0.75	0.578947	0.6778	0.59448
15	0.769	0.52	0.586957	0.609103
16	0.75	0.533333	0.489855	0.571836
17	0.722	0.481481	0.801268	0.812325
18	0.391	0.47619	0.714836	0.579946
19	0.455	0.473684	0.739635	0.485981
20	0.727	0.705882	0.720812	0.704128
21	0.692	0.392857	0.860806	0.503448
22	0.533	0.5	0.753684	0.567347
23	0.9	0.65	0.536869	0.678378
24	0.571	0.483871	0.832016	0.575221
25	0.923	0.451613	0.771084	0.756983
26	1	0.5	0.64959	0.579739
27	0.909	0.578947	0.709939	0.556277
28	0.786	0.555556	0.947541	0.595483
29	0.667	0.625		0.702667
30				0.360759
nucleus/cytoplasm ratio
