# Supplementary material for: The transcription factor HIF2α partakes in the differentiation block of acute myeloid leukemia
Source: EMBO Mol Med. 2023 Oct 9;15(11):e17810. doi: 10.15252/emmm.202317810 (PMC10630882; doi:10.15252/emmm.202317810)
Supplement: Supplementary file 4 — Source Data for Figure 1 [file EMMM-15-e17810-s010.zip › Figure 1/1C/cell count.xlsx]

## Sheet: 1C
	HL60			Kasumi1			NB4			Molm13			THP1
biological replicates	shCTRL	shHIF1α	shHIF2α	shCTRL	shHIF1α	shHIF2α	shCTRL	shHIF1α	shHIF2α	shCTRL	shHIF1α	shHIF2α	shCTRL	shHIF1α	shHIF2α
1	1.18	1.27	4.08	1.41	1.64	12.1	4.82	3.97	64.1	1.85	2.38	10.4	3	5	24
2	1.75	1.18	5.87	3.38	2.66	18.3	4.2	1.09	30.7	3.41	6.04	27.2	5.16	8.65	35.6
3	0.6	3.18	3.81	1.64	3.42	23.6	5.18	10.4	46.1	6.01	1.18	14.2	2.17	5.11	11.3
4	1.9	0.91	5.08	2.21	1.2	25.6	6.37	8.71	49.9	5.223	2.13	14	2.91	6.83	8.68
percentages of CD11b+ cells
