# Supplementary material for: The transcription factor HIF2α partakes in the differentiation block of acute myeloid leukemia
Source: EMBO Mol Med. 2023 Oct 9;15(11):e17810. doi: 10.15252/emmm.202317810 (PMC10630882; doi:10.15252/emmm.202317810)
Supplement: Supplementary file 5 — Source Data for Figure 2 [file EMMM-15-e17810-s007.zip]

Archive with 30 entries (24 files):
- Figure 2/
- __MACOSX/._Figure 2
- Figure 2/.DS_Store
- __MACOSX/Figure 2/._.DS_Store
- Figure 2/2I/
- __MACOSX/Figure 2/._2I
- Figure 2/2N/
- __MACOSX/Figure 2/._2N
- Figure 2/2J/
- __MACOSX/Figure 2/._2J
- Figure 2/2K/
- __MACOSX/Figure 2/._2K
- Figure 2/2E/
- __MACOSX/Figure 2/._2E
- Figure 2/2I/Kasumi1 HIF2a_Xon_HIF2a.tif
- __MACOSX/Figure 2/2I/._Kasumi1 HIF2a_Xon_HIF2a.tif
- Figure 2/2I/Kasumi1 HIF2a_Xon_a-tubulin.tif
- __MACOSX/Figure 2/2I/._Kasumi1 HIF2a_Xon_a-tubulin.tif
- Figure 2/2N/ChIP-qPCR.xlsx
- __MACOSX/Figure 2/2N/._ChIP-qPCR.xlsx
- Figure 2/2J/PLA_numerical data.xlsx
- __MACOSX/Figure 2/2J/._PLA_numerical data.xlsx
- Figure 2/2K/qPCR.xlsx
- __MACOSX/Figure 2/2K/._qPCR.xlsx
- Figure 2/2E/Kasumi1_Vinculin.tif
- __MACOSX/Figure 2/2E/._Kasumi1_Vinculin.tif
- Figure 2/2E/Kasumi1_BCL11A.tif
- __MACOSX/Figure 2/2E/._Kasumi1_BCL11A.tif
- Figure 2/2E/Kasumi1_RUNX2.tif
- __MACOSX/Figure 2/2E/._Kasumi1_RUNX2.tif
