# Supplementary material for: The transcription factor HIF2α partakes in the differentiation block of acute myeloid leukemia
Source: EMBO Mol Med. 2023 Oct 9;15(11):e17810. doi: 10.15252/emmm.202317810 (PMC10630882; doi:10.15252/emmm.202317810)
Supplement: Supplementary file 5 — Source Data for Figure 2 [file EMMM-15-e17810-s007.zip › Figure 2/2N/ChIP-qPCR.xlsx]

## Sheet: 2N
biological replicates	BCL11A	RUNX2	SLC7A5
1	2.53	2.907	3.101
2	1.722	1.787	2.51
3	3.3364	2.394	3.697
Fold enrichment over uninduced
