# Supplementary material for: The transcription factor HIF2α partakes in the differentiation block of acute myeloid leukemia
Source: EMBO Mol Med. 2023 Oct 9;15(11):e17810. doi: 10.15252/emmm.202317810 (PMC10630882; doi:10.15252/emmm.202317810)
Supplement: Supplementary file 5 — Source Data for Figure 2 [file EMMM-15-e17810-s007.zip › Figure 2/2J/PLA_numerical data.xlsx]

## Sheet: 2J
cell number	UI	I		Legend:
1	1	3		UI: uninduced cells
2	1	2		I: Induced cells
3	0	2
4	1	3
5	0	6
6	0	5
7	0	1
8	0	1
9	1	3
10	1	4
11	0	5
12	1	4
13	2	3
14	1	5
15	0	4
16	0	3
17	0	3
18	2	8
19	0	4
20	1	4
21	1	4
22	0	5
23	0	5
24	0	2
25	1	4
26	2	6
27	1	0
28	2	8
29	1	4
30	0	7
31	1	7
32	0	5
33	1	5
34	0	9
35	0	5
36	0	2
37	0	7
38	0	3
39	0	4
40	0	5
41	0	6
42	1	4
43	3	6
44	1	6
45	1	4
46	1	8
47	1	8
48	1	6
49	2	7
50	1	4
51	1	3
52	0	4
53	3	3
54	2	6
55	4	8
56	1	9
57	3	4
58	1	6
59	4	6
60	1	4
61	1	4
62	1	5
63	2	5
64	1	3
65	3	8
66	3	5
67	5	5
68	1	6
69	1	8
70	1	2
71	4	6
72	1	0
73	3	6
74	2	8
75	1	6
76	3	2
77	2	4
78	1	4
79	0	1
80	3	6
81	0	8
82	1	5
83	3
84	3
85	1
86	0
87	0
number of dots per cell
