# Supplementary material for: The transcription factor HIF2α partakes in the differentiation block of acute myeloid leukemia
Source: EMBO Mol Med. 2023 Oct 9;15(11):e17810. doi: 10.15252/emmm.202317810 (PMC10630882; doi:10.15252/emmm.202317810)
Supplement: Supplementary file 5 — Source Data for Figure 2 [file EMMM-15-e17810-s007.zip › Figure 2/2K/qPCR.xlsx]

## Sheet: 2K
biological replicates	HIF2a	BCL11A	RUNX2
1	2.86	2.04	1.84594
2	2.021	1.7277	2.21425
3	3.93556	2.63	2.51621
Fold change over uninduced
