# Supplementary material for: The transcription factor HIF2α partakes in the differentiation block of acute myeloid leukemia
Source: EMBO Mol Med. 2023 Oct 9;15(11):e17810. doi: 10.15252/emmm.202317810 (PMC10630882; doi:10.15252/emmm.202317810)
Supplement: Supplementary file 6 — Source Data for Figure 3 [file EMMM-15-e17810-s004.zip]

Archive with 50 entries (38 files):
- Figure 3/
- __MACOSX/._Figure 3
- Figure 3/3K/
- __MACOSX/Figure 3/._3K
- Figure 3/3L/
- __MACOSX/Figure 3/._3L
- Figure 3/3E/
- __MACOSX/Figure 3/._3E
- Figure 3/3B/
- __MACOSX/Figure 3/._3B
- Figure 3/3C/
- __MACOSX/Figure 3/._3C
- Figure 3/3D/
- __MACOSX/Figure 3/._3D
- Figure 3/.DS_Store
- __MACOSX/Figure 3/._.DS_Store
- Figure 3/3H/
- __MACOSX/Figure 3/._3H
- Figure 3/3A/
- __MACOSX/Figure 3/._3A
- Figure 3/3F/
- __MACOSX/Figure 3/._3F
- Figure 3/3G/
- __MACOSX/Figure 3/._3G
- Figure 3/3I/
- __MACOSX/Figure 3/._3I
- Figure 3/3K/qPCR.xlsx
- __MACOSX/Figure 3/3K/._qPCR.xlsx
- Figure 3/3L/qPCR.xlsx
- __MACOSX/Figure 3/3L/._qPCR.xlsx
- Figure 3/3E/Kasumi1 Tumors day20.tiff
- __MACOSX/Figure 3/3E/._Kasumi1 Tumors day20.tiff
- Figure 3/3E/Kasumi1 Tumor weight.xlsx
- __MACOSX/Figure 3/3E/._Kasumi1 Tumor weight.xlsx
- Figure 3/3B/Cell count.xlsx
- __MACOSX/Figure 3/3B/._Cell count.xlsx
- Figure 3/3C/qPCR.xlsx
- __MACOSX/Figure 3/3C/._qPCR.xlsx
- Figure 3/3D/Kasumi1 tumor progression.xlsx
- __MACOSX/Figure 3/3D/._Kasumi1 tumor progression.xlsx
- Figure 3/3H/Cell count.xlsx
- __MACOSX/Figure 3/3H/._Cell count.xlsx
- Figure 3/3A/Cell count.xlsx
- __MACOSX/Figure 3/3A/._Cell count.xlsx
- Figure 3/3F/qPCR.xlsx
- __MACOSX/Figure 3/3F/._qPCR.xlsx
- Figure 3/3G/qPCR.xlsx
- __MACOSX/Figure 3/3G/._qPCR.xlsx
- Figure 3/3I/Cell count.xlsx
- __MACOSX/Figure 3/3I/._Cell count.xlsx
