# Supplementary material for: The transcription factor HIF2α partakes in the differentiation block of acute myeloid leukemia
Source: EMBO Mol Med. 2023 Oct 9;15(11):e17810. doi: 10.15252/emmm.202317810 (PMC10630882; doi:10.15252/emmm.202317810)
Supplement: Supplementary file 6 — Source Data for Figure 3 [file EMMM-15-e17810-s004.zip › Figure 3/3L/qPCR.xlsx]

## Sheet: 3L
biological replicates	ITGAM	ITGB2	CD53	IFI16
1	5.82	1.44	1.22	2.05
2	7.15	1.44	1.53	2.36
3	6.11	1.53	1.29	1.67
Fold change over shCTRL
