# Supplementary material for: The transcription factor HIF2α partakes in the differentiation block of acute myeloid leukemia
Source: EMBO Mol Med. 2023 Oct 9;15(11):e17810. doi: 10.15252/emmm.202317810 (PMC10630882; doi:10.15252/emmm.202317810)
Supplement: Supplementary file 6 — Source Data for Figure 3 [file EMMM-15-e17810-s004.zip › Figure 3/3E/Kasumi1 Tumor weight.xlsx]

## Sheet: 3E
number of mice	shCTRL	shHIF2a
1	0.94	0.08
2	0.22	0.13
3	0.46	0.15
4	0.21	0
5	0.55	0.13
6	0.21	0.17
