# Supplementary material for: The transcription factor HIF2α partakes in the differentiation block of acute myeloid leukemia
Source: EMBO Mol Med. 2023 Oct 9;15(11):e17810. doi: 10.15252/emmm.202317810 (PMC10630882; doi:10.15252/emmm.202317810)
Supplement: Supplementary file 6 — Source Data for Figure 3 [file EMMM-15-e17810-s004.zip › Figure 3/3B/Cell count.xlsx]

## Sheet: 3B
	AML-01											AML-02
	Bone Marrow			Spleen			Peripheral Blood					Bone Marrow			Spleen			Peripheral Blood
number of mice	shCTRL	shHIF1a	shHIF2a	shCTRL	shHIF1a	shHIF2a	shCTRL	shHIF1a	shHIF2a		number of mice	shCTRL	shHIF1a	shHIF2a	shCTRL	shHIF1a	shHIF2a	shCTRL	shHIF1a	shHIF2a
1	36.44	37.73	25.12	32.27	32.23	20.82	33.57	34.72	21.49		1	63.68	11.79	58.07	54.46	8.95	50.26	38.22	15.52	20.32
2	25.6	33.63	21.34	29.99	26.99	25.73	29.27	29.32	26.56		2	40.39	88.37	27.29	49.75	77.59	57.68	38.61	50.87	52.94
3	30.81	26.57	27.75	32.53	28.9	24.32	33.65	29.05	27.81		3	70.28	40.3	33.5	86.47	70.97	26.63	43.17	83.33	14.16
4	38.03	24.41	21.33	29.88	31.28	24.74	30.6	33.28	26.58		4	96.44	16.52	45.01	82.03	60.76	68.11	90.48	60	51.16
5	31.58	33.19	14.01	28.59	31.13	26.36	30.48	32.79	28.02		5	61.9	62.54	65.47	59.23	56.96	16.34	46.96	46.67
6	41.71	35.09	28.33	31.61	27.79	20.46	31.33	29.56	24.92
Percentages of OFP+ cells gated on human CD45+ cells
