# Supplementary material for: The transcription factor HIF2α partakes in the differentiation block of acute myeloid leukemia
Source: EMBO Mol Med. 2023 Oct 9;15(11):e17810. doi: 10.15252/emmm.202317810 (PMC10630882; doi:10.15252/emmm.202317810)
Supplement: Supplementary file 6 — Source Data for Figure 3 [file EMMM-15-e17810-s004.zip › Figure 3/3C/qPCR.xlsx]

## Sheet: 3C
	HIF1a expression in shHIF1a cells						HIF2a expression in shHIF2a cells
	AML-01		AML-02				AML-01		AML-02
replicates	Pre	Post	Pre	Post		replicates	Pre	Post	Pre	Post
1	0.626837	1.01752	0.516347	0.911149		1	0.563609	1.02479	0.811	1.65319
2	0.414258	0.93609	0.539637	0.797153		2	0.525724	1.091	0.463906	0.627
3	0.462106	1.00912	0.516005	1.26711		3	0.530304	0.828451	0.706	1.27637
relative expression compare to shCTRL
Legend
Pre: pre-inoculation
Post: cells recovered from the bone marrow
