# Supplementary material for: The transcription factor HIF2α partakes in the differentiation block of acute myeloid leukemia
Source: EMBO Mol Med. 2023 Oct 9;15(11):e17810. doi: 10.15252/emmm.202317810 (PMC10630882; doi:10.15252/emmm.202317810)
Supplement: Supplementary file 6 — Source Data for Figure 3 [file EMMM-15-e17810-s004.zip › Figure 3/3D/Kasumi1 tumor progression.xlsx]

## Sheet: 3D
	Day 4		Day 7		Day 11		Day 15
number of mice	shCTRL	shHIF2a	shCTRL	shHIF2a	shCTRL	shHIF2a	shCTRL	shHIF2a
1	0	0	0.0837758	0	0.482549	0	1.83097	0.047124
2	0	0	0.020944	0	0.047124	0.030159	0.405475	0.092363
3	0	0	0.020944	0.0134041	0.125716	0.032725	1.02625	0.188496
4	0	0	0.020944	0	0.125716	0	0.753982	0
5	0	0	0.0134041	0	0.092363	0.020944	0.633555	0.083776
6	0	0	0.020944	0.020944	0.032725	0.047124	0.424115	0.120637
