# Supplementary material for: The transcription factor HIF2α partakes in the differentiation block of acute myeloid leukemia
Source: EMBO Mol Med. 2023 Oct 9;15(11):e17810. doi: 10.15252/emmm.202317810 (PMC10630882; doi:10.15252/emmm.202317810)
Supplement: Supplementary file 6 — Source Data for Figure 3 [file EMMM-15-e17810-s004.zip › Figure 3/3H/Cell count.xlsx]

## Sheet: 3H
	Molm13
	Bone Marrow		Spleen		Peripheral blood
number of mice	shCTRL	shHIF2a	shCTRL	shHIF2a	shCTRL	shHIF2a
1	39.86	29.37	9.87	2.41	14.24	3.34
2	29.33	22.64	12.54	1.32	20.02	0.98
3	22.53	30.97	13.7	2.08	20.82	1.08
4	23.71	21.39	19.68	2.89	14.6	1.74
5	34.41	26.13	15.06	2.19	12.73	1.5
percentages of human CD45+ cells
