# Supplementary material for: The transcription factor HIF2α partakes in the differentiation block of acute myeloid leukemia
Source: EMBO Mol Med. 2023 Oct 9;15(11):e17810. doi: 10.15252/emmm.202317810 (PMC10630882; doi:10.15252/emmm.202317810)
Supplement: Supplementary file 6 — Source Data for Figure 3 [file EMMM-15-e17810-s004.zip › Figure 3/3A/Cell count.xlsx]

## Sheet: 3A
	AML-01											AML-02
	Bone marrow			Spleen			Peripheral Blood					Bone marrow			Spleen			Peripheral Blood
number of mice	shCTRL	shHIF1α	shHIF2α	shCTRL	shHIF1α	shHIF2α	shCTRL	shHIF1α	shHIF2α		number of mice	shCTRL	shHIF1α	shHIF2α	shCTRL	shHIF1α	shHIF2α	shCTRL	shHIF1α	shHIF2α
1	98.53	98.32	93.75	48.01	46.45	36.3	40.03	31.37	26.78		1	82.76	22.29	9.1	54.33	27.02	5.34	73.01	14.22	19.95
2	99.01	98.97	98.61	50.03	46.2	35.36	38.42	52.67	41.33		2	88.3	43.72	16.95	80.27	22.79	14.06	52.52	10.6	4.42
3	97.21	82.81	97.95	49.44	63.9	34.41	45.55	35.48	24.49		3	91.29	47.55	6.72	37.04	2.46	0.33	54.5	38.06	5.68
4	99.32	98.93	98.56	41.7	50.22	23.54	30.68	58.3	36.82		4	79.5	12.61	0.72	90.74	4.94	1.03	76.9	5.57	2.08
5	97.62	94.94	97.59	29.17	35.81	39.11	39.93	23.51	25.02		5	92.16	10.47	4.08	55.51	5.73	0.73	21.95	1.65	0.07
6	98.34	99.23	97.07	47.77	45.9	27.27	52.12	38.58	20.66
percentages of human CD45+ cells
