# Supplementary material for: The transcription factor HIF2α partakes in the differentiation block of acute myeloid leukemia
Source: EMBO Mol Med. 2023 Oct 9;15(11):e17810. doi: 10.15252/emmm.202317810 (PMC10630882; doi:10.15252/emmm.202317810)
Supplement: Supplementary file 6 — Source Data for Figure 3 [file EMMM-15-e17810-s004.zip › Figure 3/3F/qPCR.xlsx]

## Sheet: 3F
biological replicates	ITGAM	ITGB2	CD53	IFI16
1	2.9	2.66	1.65	1.59
2	3.29	3.34	1.98	1.9
3	3.41	3.35	2.16	1.88
Fold change over shCTRL
