# Supplementary material for: The transcription factor HIF2α partakes in the differentiation block of acute myeloid leukemia
Source: EMBO Mol Med. 2023 Oct 9;15(11):e17810. doi: 10.15252/emmm.202317810 (PMC10630882; doi:10.15252/emmm.202317810)
Supplement: Supplementary file 6 — Source Data for Figure 3 [file EMMM-15-e17810-s004.zip › Figure 3/3G/qPCR.xlsx]

## Sheet: 3G
	HIF2a expression
replicates	Pre	Post
1	0.1959	0.74
2	0.2548	0.69
3	0.2703	0.99
relative expression compare to shCTRL
Legend
Pre: pre-inoculation
Post: cells recovered from the bone marrow
