# Supplementary material for: The transcription factor HIF2α partakes in the differentiation block of acute myeloid leukemia
Source: EMBO Mol Med. 2023 Oct 9;15(11):e17810. doi: 10.15252/emmm.202317810 (PMC10630882; doi:10.15252/emmm.202317810)
Supplement: Supplementary file 6 — Source Data for Figure 3 [file EMMM-15-e17810-s004.zip › Figure 3/3I/Cell count.xlsx]

## Sheet: 3I
	Molm13
	Bone Marrow		Spleen		Peripheral blood
number of mice	shCTRL	shHIF2a	shCTRL	shHIF2a	shCTRL	shHIF2a
1	1.11	5.66	9.87	39.05	8.98	21.76
2	1.77	4.42	15.09	53.82	11.88	31.51
3	0.96	4	13.82	58.63	10.23	12.12
4	1.21	5.53	11.9	42.83	7.65	17.32
5	0.78	7.01	11.21	59.41	5.8	16.53
percentages of human CD11b+ cells gated on human CD45+ cells
