# Supplementary material for: The transcription factor HIF2α partakes in the differentiation block of acute myeloid leukemia
Source: EMBO Mol Med. 2023 Oct 9;15(11):e17810. doi: 10.15252/emmm.202317810 (PMC10630882; doi:10.15252/emmm.202317810)
Supplement: Supplementary file 7 — Source Data for Figure 4 [file EMMM-15-e17810-s008.zip]

Archive with 44 entries (33 files):
- Figure 4/
- __MACOSX/._Figure 4
- Figure 4/.DS_Store
- __MACOSX/Figure 4/._.DS_Store
- Figure 4/4E/
- __MACOSX/Figure 4/._4E
- Figure 4/4B/
- __MACOSX/Figure 4/._4B
- Figure 4/4J/
- __MACOSX/Figure 4/._4J
- Figure 4/4C/
- __MACOSX/Figure 4/._4C
- Figure 4/4D/
- __MACOSX/Figure 4/._4D
- Figure 4/4A/
- __MACOSX/Figure 4/._4A
- Figure 4/4F/
- __MACOSX/Figure 4/._4F
- Figure 4/4H/
- __MACOSX/Figure 4/._4H
- Figure 4/4I/
- __MACOSX/Figure 4/._4I
- Figure 4/4G/
- __MACOSX/Figure 4/._4G
- Figure 4/4E/Cell count.xlsx
- __MACOSX/Figure 4/4E/._Cell count.xlsx
- Figure 4/4B/Cell count.xlsx
- __MACOSX/Figure 4/4B/._Cell count.xlsx
- Figure 4/4J/Cell count.xlsx
- __MACOSX/Figure 4/4J/._Cell count.xlsx
- Figure 4/4C/qPCR.xlsx
- __MACOSX/Figure 4/4C/._qPCR.xlsx
- Figure 4/4D/Cell count.xlsx
- __MACOSX/Figure 4/4D/._Cell count.xlsx
- Figure 4/4A/Cell count.xlsx
- __MACOSX/Figure 4/4A/._Cell count.xlsx
- Figure 4/4F/Numerical data.xlsx
- __MACOSX/Figure 4/4F/._Numerical data.xlsx
- Figure 4/4H/Cell count.xlsx
- __MACOSX/Figure 4/4H/._Cell count.xlsx
- Figure 4/4I/Cell count.xlsx
- __MACOSX/Figure 4/4I/._Cell count.xlsx
- Figure 4/4G/Cell count.xlsx
- __MACOSX/Figure 4/4G/._Cell count.xlsx
