# Supplementary material for: The transcription factor HIF2α partakes in the differentiation block of acute myeloid leukemia
Source: EMBO Mol Med. 2023 Oct 9;15(11):e17810. doi: 10.15252/emmm.202317810 (PMC10630882; doi:10.15252/emmm.202317810)
Supplement: Supplementary file 7 — Source Data for Figure 4 [file EMMM-15-e17810-s008.zip › Figure 4/4E/Cell count.xlsx]

## Sheet: 4E
	Bone marrow
number of mice	Vehicle	PT2385
1	49.63	30.67
2	72.17	5.27
3	90.22	32.82
4	51.57	7.98
percentages of human CD45+ cells
