# Supplementary material for: The transcription factor HIF2α partakes in the differentiation block of acute myeloid leukemia
Source: EMBO Mol Med. 2023 Oct 9;15(11):e17810. doi: 10.15252/emmm.202317810 (PMC10630882; doi:10.15252/emmm.202317810)
Supplement: Supplementary file 7 — Source Data for Figure 4 [file EMMM-15-e17810-s008.zip › Figure 4/4B/Cell count.xlsx]

## Sheet: 4B
	HL60				Kasumi1
biological replicates	Vehicle	PT2385 50 mM	PT2385 100 mM	PT2385 200 mM	Vehicle	PT2385 50 mM	PT2385 100 mM	PT2385 200 mM
1	0.68	4.22	3.79	10.1	1.56	2.4	1.8	18.6
2	1.23	1.17	3.15	8.36	1.04	3.02	2.37	21.8
3	0.88	4.02	7.29	8.2	1.06	3.89	14.5	18.6
percentages of human CD11b+ cells
