# Supplementary material for: The transcription factor HIF2α partakes in the differentiation block of acute myeloid leukemia
Source: EMBO Mol Med. 2023 Oct 9;15(11):e17810. doi: 10.15252/emmm.202317810 (PMC10630882; doi:10.15252/emmm.202317810)
Supplement: Supplementary file 7 — Source Data for Figure 4 [file EMMM-15-e17810-s008.zip › Figure 4/4J/Cell count.xlsx]

## Sheet: 4L
	CD11b+		CD15+		CD14+
number of mice	Vehicle	PT2385	Vehicle	PT2385	Vehicle	PT2385
1	0	7.08	9.09	13.56	6.17	20.34
2	0.58	3.8	12	16.46	8.33	10.13
3	0	13.24	7.13	25.12	2.44	12.02
4	6.31	17.67	11.94	23.52	2.19	17.65
percentages of positive cells gated on human CD45+ cells
