# Supplementary material for: The transcription factor HIF2α partakes in the differentiation block of acute myeloid leukemia
Source: EMBO Mol Med. 2023 Oct 9;15(11):e17810. doi: 10.15252/emmm.202317810 (PMC10630882; doi:10.15252/emmm.202317810)
Supplement: Supplementary file 7 — Source Data for Figure 4 [file EMMM-15-e17810-s008.zip › Figure 4/4C/qPCR.xlsx]

## Sheet: 4C
	HL60						Kasumi1
biological replicates	FLT3	CDK6	BCL11A	RUNX2	UHRF1	TRIM28	FLT3	CDK6	BCL11A	RUNX2	UHRF1	TRIM28
1	0.67	0.67	0.298	0.65	0.4	0.62	0.715	0.385	0.32	0.38	0.549	0.733
2	0.5	0.59	0.335	0.57	0.45	0.63	0.666	0.772	0.55	0.53	0.648	0.744
3	0.37	0.34	0.322	0.72	0.37	0.69	0.627	0.369	0.43	0.35	0.382	0.624
relative expression compared to vehicle treated cells
