# Supplementary material for: The transcription factor HIF2α partakes in the differentiation block of acute myeloid leukemia
Source: EMBO Mol Med. 2023 Oct 9;15(11):e17810. doi: 10.15252/emmm.202317810 (PMC10630882; doi:10.15252/emmm.202317810)
Supplement: Supplementary file 7 — Source Data for Figure 4 [file EMMM-15-e17810-s008.zip › Figure 4/4D/Cell count.xlsx]

## Sheet: 4D
	HL60						Kasumi1
	Day 2		Day 4		Day 6		Day 2		Day 4		Day 6
biological replicates	Vehicle	PT2385 50 mM	Vehicle	PT2385 50 mM	Vehicle	PT2385 50 mM	Vehicle	PT2385 50 mM	Vehicle	PT2385 50 mM	Vehicle	PT2385 50 mM
1	1.36	7.52	1.66	5.44	4.6	29.34	0.99	4.7	0.49	10.33	3.75	15
2	3.54	9.66	2.58	9.15	3.74	25.76	2.61	6.75	1.53	9.99	3.78	12.86
3	2.1	12.19	2.85	12.91	2.35	46.73	1.02	2.43	2.63	9.54	3.08	14.93
percentages of human CD11b+ cells
