# Supplementary material for: The transcription factor HIF2α partakes in the differentiation block of acute myeloid leukemia
Source: EMBO Mol Med. 2023 Oct 9;15(11):e17810. doi: 10.15252/emmm.202317810 (PMC10630882; doi:10.15252/emmm.202317810)
Supplement: Supplementary file 7 — Source Data for Figure 4 [file EMMM-15-e17810-s008.zip › Figure 4/4A/Cell count.xlsx]

## Sheet: 4A
	HL60				Kasumi1
biological replicates	Vehicle	PT2385 50 mM	PT2385 100 mM	PT2385 200 mM	Vehicle	PT2385 50 mM	PT2385 100 mM	PT2385 200 mM
1	1.75	1.6	1.6	0.3	1.7	1.8	0.9	0.25
2	1.7	2.1	1.4	0.15	1.55	1.2	1.5	0.55
3	1.9	2	1.65	0.2	2.3	0.75	0.55	0.1
