# Supplementary material for: The transcription factor HIF2α partakes in the differentiation block of acute myeloid leukemia
Source: EMBO Mol Med. 2023 Oct 9;15(11):e17810. doi: 10.15252/emmm.202317810 (PMC10630882; doi:10.15252/emmm.202317810)
Supplement: Supplementary file 7 — Source Data for Figure 4 [file EMMM-15-e17810-s008.zip › Figure 4/4F/Numerical data.xlsx]

## Sheet: 4F
	Spleen weight (grams)			Spleen
number of mice	Vehicle	PT2385		Vehicle	PT2385
1	0.04	0.02		59.34	4.49
2	0.09	0.01		14.16	5.83
3	0.04	0.02		21.96	3.58
4	0.05	0.02		12.66	4.34
				percentages of human CD45+ cells
