# Supplementary material for: The transcription factor HIF2α partakes in the differentiation block of acute myeloid leukemia
Source: EMBO Mol Med. 2023 Oct 9;15(11):e17810. doi: 10.15252/emmm.202317810 (PMC10630882; doi:10.15252/emmm.202317810)
Supplement: Supplementary file 7 — Source Data for Figure 4 [file EMMM-15-e17810-s008.zip › Figure 4/4H/Cell count.xlsx]

## Sheet: 4H
	CD11b+		CD15+		CD14+
number of mice	Vehicle	PT2385	Vehicle	PT2385	Vehicle	PT2385
1	1.7	3.42	2.78	8.47	2.09	5.08
2	3.95	7.32	2.98	7.51	1.29	7.63
3	2.17	5.89	5.32	8.92	2.68	9.03
4	1.96	5.44	2.35	5.18	1.32	7.24
percentages of positive cells gated on human CD45+ cells
