# Supplementary material for: The transcription factor HIF2α partakes in the differentiation block of acute myeloid leukemia
Source: EMBO Mol Med. 2023 Oct 9;15(11):e17810. doi: 10.15252/emmm.202317810 (PMC10630882; doi:10.15252/emmm.202317810)
Supplement: Supplementary file 7 — Source Data for Figure 4 [file EMMM-15-e17810-s008.zip › Figure 4/4I/Cell count.xlsx]

## Sheet: 4I
	CD11b+		CD15+		CD14+
number of mice	Vehicle	PT2385	Vehicle	PT2385	Vehicle	PT2385
1	7.71	23.74	5.74	26.07	8.79	22.18
2	1.89	5.9	8.71	23.5	6.91	25.66
3	2.48	10.15	5.28	30.49	4.29	40.17
4	1.7	16.18	7.73	33.08	3.9	49.27
percentages of positive cells gated on human CD45+ cells
