# Supplementary material for: The transcription factor HIF2α partakes in the differentiation block of acute myeloid leukemia
Source: EMBO Mol Med. 2023 Oct 9;15(11):e17810. doi: 10.15252/emmm.202317810 (PMC10630882; doi:10.15252/emmm.202317810)
Supplement: Supplementary file 7 — Source Data for Figure 4 [file EMMM-15-e17810-s008.zip › Figure 4/4G/Cell count.xlsx]

## Sheet: 4G
	Peripheral Blood
number of mice	Vehicle	PT2385
1	2.25	1.12
2	5.23	0.3
3	5.73	1.17
4	2.46	1.2
percentages of human CD45+ cells
