# Supplementary material for: The transcription factor HIF2α partakes in the differentiation block of acute myeloid leukemia
Source: EMBO Mol Med. 2023 Oct 9;15(11):e17810. doi: 10.15252/emmm.202317810 (PMC10630882; doi:10.15252/emmm.202317810)
Supplement: Supplementary file 8 — Source Data for Figure 5 [file EMMM-15-e17810-s001.zip]

Archive with 16 entries (12 files):
- Figure 5/
- __MACOSX/._Figure 5
- Figure 5/5A/
- __MACOSX/Figure 5/._5A
- Figure 5/.DS_Store
- __MACOSX/Figure 5/._.DS_Store
- Figure 5/5C/
- __MACOSX/Figure 5/._5C
- Figure 5/5B/
- __MACOSX/Figure 5/._5B
- Figure 5/5A/Cell count.xlsx
- __MACOSX/Figure 5/5A/._Cell count.xlsx
- Figure 5/5C/Cell count.xlsx
- __MACOSX/Figure 5/5C/._Cell count.xlsx
- Figure 5/5B/Cell count.xlsx
- __MACOSX/Figure 5/5B/._Cell count.xlsx
