# Supplementary material for: The transcription factor HIF2α partakes in the differentiation block of acute myeloid leukemia
Source: EMBO Mol Med. 2023 Oct 9;15(11):e17810. doi: 10.15252/emmm.202317810 (PMC10630882; doi:10.15252/emmm.202317810)
Supplement: Supplementary file 8 — Source Data for Figure 5 [file EMMM-15-e17810-s001.zip › Figure 5/5A/Cell count.xlsx]

## Sheet: 5A
	HL60							Kasumi1
	shCTRL		shHIF1a		shHIF2a			shCTRL		shHIF1a		shHIF2a
bilogicla replicates	No ATRA	ATRA	No ATRA	ATRA	No ATRA	ATRA		No ATRA	ATRA	No ATRA	ATRA	No ATRA	ATRA
1	6.11	59.32	10.4	61.92	9.42	93.49	1	1.97	7.36	2.58	8.93	23.6	53
2	5.07	62.04	8.71	65.09	16.6	94.65	2	2.21	7.64	1.2	8.64	25.6	56.2
3	4.03	58.17	3.18	48.18	11.9	91.61	3	0.92	8.42	2.66	4.97	18.3	31.1
percentages of CD11b+ cells
