# Supplementary material for: The transcription factor HIF2α partakes in the differentiation block of acute myeloid leukemia
Source: EMBO Mol Med. 2023 Oct 9;15(11):e17810. doi: 10.15252/emmm.202317810 (PMC10630882; doi:10.15252/emmm.202317810)
Supplement: Supplementary file 8 — Source Data for Figure 5 [file EMMM-15-e17810-s001.zip › Figure 5/5C/Cell count.xlsx]

## Sheet: 5C
	HL60													Kasumi1
	G0/G1				S				G2/M					G0/G1				S				G2/M
biological replicates	Vehicle	PT2385 50uM	ATRA 1uM	Combo	Vehicle	PT2385 50uM	ATRA 1uM	Combo	Vehicle	PT2385 50uM	ATRA 1uM	Combo		Vehicle	PT2385 50uM	ATRA 1uM	Combo	Vehicle	PT2385 50uM	ATRA 1uM	Combo	Vehicle	PT2385 50uM	ATRA 1uM	Combo
1	47.93	55.95	44.98	84.86	46.6	38.28	52.78	6.29	5.47	5.77	2.24	8.85	1	47.38	54.56	51.13	79.06	44.3	40.23	41.91	13.75	8.32	5.21	6.96	7.19
2	50.67	56.64	46.63	82.93	45.75	37.17	52.57	6.81	3.58	6.19	0.8	10.26	2	48.64	54.66	50.2	77.78	45.3	40.69	42.94	14.36	6.06	4.66	6.86	7.86
3	50.01	55.6	45.7	84.48	47.44	39.61	53.84	7.56	2.56	4.78	0.46	7.96	3	47.93	54.4	52.31	78.87	43.85	39.72	41.18	13.75	8.22	5.88	6.52	7.38
percentages of cells in cell cycle phases
