# Supplementary material for: The transcription factor HIF2α partakes in the differentiation block of acute myeloid leukemia
Source: EMBO Mol Med. 2023 Oct 9;15(11):e17810. doi: 10.15252/emmm.202317810 (PMC10630882; doi:10.15252/emmm.202317810)
Supplement: Supplementary file 8 — Source Data for Figure 5 [file EMMM-15-e17810-s001.zip › Figure 5/5B/Cell count.xlsx]

## Sheet: 5B
	HL60					Kasumi1
biological replicates	Vehicle	PT2385	ATRA	Combo		Vehicle	PT2385	ATRA	Combo
1	1.66	5.44	30.33	96.49	1	0.49	12.86	17.05	89.39
2	2.58	9.15	46.29	97.5	2	1.53	9.99	16.06	93.56
3	2.85	7.52	22.9	94.81	3	2.63	4.12	25.63	82.73
percentages of CD11b+ cells
