# Supplementary material for: The transcription factor HIF2α partakes in the differentiation block of acute myeloid leukemia
Source: EMBO Mol Med. 2023 Oct 9;15(11):e17810. doi: 10.15252/emmm.202317810 (PMC10630882; doi:10.15252/emmm.202317810)
Supplement: Supplementary file 9 — Source Data for Figure 6 [file EMMM-15-e17810-s003.zip]

Archive with 30 entries (25 files):
- Figure 6/
- __MACOSX/._Figure 6
- Figure 6/6A/
- __MACOSX/Figure 6/._6A
- Figure 6/.DS_Store
- __MACOSX/Figure 6/._.DS_Store
- Figure 6/6B/
- __MACOSX/Figure 6/._6B
- Figure 6/6D/
- __MACOSX/Figure 6/._6D
- Figure 6/6C/
- __MACOSX/Figure 6/._6C
- Figure 6/6A/qPCR.xlsx
- __MACOSX/Figure 6/6A/._qPCR.xlsx
- Figure 6/6B/HL60_HIF2a.tif
- __MACOSX/Figure 6/6B/._HL60_HIF2a.tif
- Figure 6/6B/Kasumi1_HIF2a.tif
- __MACOSX/Figure 6/6B/._Kasumi1_HIF2a.tif
- Figure 6/6B/Kasumi1_a-tubulin.tif
- __MACOSX/Figure 6/6B/._Kasumi1_a-tubulin.tif
- Figure 6/6B/Kasumi1_HIF1a.tif
- __MACOSX/Figure 6/6B/._Kasumi1_HIF1a.tif
- Figure 6/6B/HL60_HIF1a.tif
- __MACOSX/Figure 6/6B/._HL60_HIF1a.tif
- Figure 6/6B/HL60_a-tubulin.tif
- __MACOSX/Figure 6/6B/._HL60_a-tubulin.tif
- Figure 6/6D/ChIP-qPCR.xlsx
- __MACOSX/Figure 6/6D/._ChIP-qPCR.xlsx
- Figure 6/6C/ChIP-qPCR.xlsx
- __MACOSX/Figure 6/6C/._ChIP-qPCR.xlsx
