# Supplementary material for: The transcription factor HIF2α partakes in the differentiation block of acute myeloid leukemia
Source: EMBO Mol Med. 2023 Oct 9;15(11):e17810. doi: 10.15252/emmm.202317810 (PMC10630882; doi:10.15252/emmm.202317810)
Supplement: Supplementary file 9 — Source Data for Figure 6 [file EMMM-15-e17810-s003.zip › Figure 6/6A/qPCR.xlsx]

## Sheet: 6A
	HIF1a expression						HIF2a expression
	HL60		Kasumi1				HL60
biological replicates	ATRA 4h	ATRA 24h	Control	ATRA 4h	ATRA 24h		ATRA 4h	ATRA 24h	ATRA 4h	ATRA 24h
1	0.954101	1.36603	1.1	0.996705	1.23802	1	5.16421	9.44033	1.55192	2.71231
2	0.873753	1.17136	1	1.78838	1.2835	2	5.10125	7.6833	2.33088	3.8573
3	1.00741	0.815848	0.9	1.50779	1.68346	3	6.47002	7.16327	2.66791	2.9561
relative expression compared to Control
