# Supplementary material for: The transcription factor HIF2α partakes in the differentiation block of acute myeloid leukemia
Source: EMBO Mol Med. 2023 Oct 9;15(11):e17810. doi: 10.15252/emmm.202317810 (PMC10630882; doi:10.15252/emmm.202317810)
Supplement: Supplementary file 9 — Source Data for Figure 6 [file EMMM-15-e17810-s003.zip › Figure 6/6D/ChIP-qPCR.xlsx]

## Sheet: 6D
	ATRA 4h			ATRA 24h				ATRA 4h			ATRA 24h
biological replicates	EV	RARa	RARg	EV	RARa	RARg		EV	RARa	RARg	EV	RARa	RARg
1	0.622827	1.54683	1.76046	0.379741	5.64853	5.18021	1	0.250394	2.62815	0.72504	0.0798027	1.07115	5.16115
2	0.636572	4.16383	3.54871	0.295863	7.52308	5.78308	2	0.143121	1.88635	2.62815	0.0634795	1.07921	1.53517
3	0.245026	2.47311	0.74039	0.321649	4.10137	7.25624	3	0.304705	1.59138	1.59876	0.604764	0.834412	5.82069
Fold enrichment over Control
