# Supplementary material for: The transcription factor HIF2α partakes in the differentiation block of acute myeloid leukemia
Source: EMBO Mol Med. 2023 Oct 9;15(11):e17810. doi: 10.15252/emmm.202317810 (PMC10630882; doi:10.15252/emmm.202317810)
Supplement: Supplementary file 9 — Source Data for Figure 6 [file EMMM-15-e17810-s003.zip › Figure 6/6C/ChIP-qPCR.xlsx]

## Sheet: 6C
	RARa		RARg			Legend:
biological replicates	HIF2a promotrer	RARβ promoter	HIF2a promotrer	RARβ promoter		EV: empty vector
1	2.35573	14.1255	2.49189	50.4663
2	3.93618	11.5944	1.87269	46.4794
3	1.79256	31.6552	1.39329	45.9884
4	2.76965	12.721	1.49073	8.6116
Fold enrichment over EV
